# Supplementary material for: Dissipative Particle Dynamics Study on Interfacial Properties of Symmetric Ternary Polymeric Blends
Source: Polymers (Basel). 2021 May 8;13(9):1516. doi: 10.3390/polym13091516 (PMC8125886; doi:10.3390/polym13091516)
Supplement: Supplementary file 1 [file polymers-13-01516-s001.zip]

Archive with 1 entries (1 files):
- polymers-1174253-supplementary.pdf
